# Supplementary material for: Exploring the Relationship between Reactivity and Electronic Structure in Isorhodanine Derivatives Using Computer Simulations
Source: Molecules. 2023 Mar 3;28(5):2360. doi: 10.3390/molecules28052360 (PMC10004983; doi:10.3390/molecules28052360)
Supplement: Supplementary file 1 [file molecules-28-02360-s001.zip]

Archive with 1 entries (1 files):
- molecules-2215273-supplementary.pdf
